# Supplementary material for: Utilization of Intravenous Iron Therapy and Red Blood Cell Transfusion in Emergency Department Patients with Anemia: A Single-Center Retrospective Cohort Study
Source: J Clin Med. 2026 Jun 11;15(12):4552. doi: 10.3390/jcm15124552 (PMC13302344; doi:10.3390/jcm15124552)
Supplement: Supplementary file 1 [file jcm-15-04552-s001.zip]

Archive with 1 entries (1 files):
- jcm-4294716-supplementary.pdf
